# Supplementary material for: Identification and Functional Characterization of Divergent 3’-Phosphate tRNA Ligase From Entamoeba histolytica
Source: Front Cell Infect Microbiol. 2021 Dec 17;11:746261. doi: 10.3389/fcimb.2021.746261 (PMC8718801; doi:10.3389/fcimb.2021.746261)
Supplement: Supplementary file 2 [file Table_1.xlsx]

## Sheet: Sheet1
Primer	Nucleotide sequence (5' to 3')	Direction	Restiction enzyme site	Purpose	Target plasmid
EH-RtcB1-F-StuI	AAAATCTTAGGCCTATGTCTTCTGGATATA	Forward	StuI	EhRtcB1 epitope tagging and GFP fusion expression and gene silencing	pEhEx-HA-EhRtcB1 (N-term-HA), pEhEx-GFP-EhRtcB1 (N-term-GFP), psAP-2-Gunma-Eh-RcB1-Full
EH-RtcB1-R-SalI	CCCCTTGTCGACTTACCCTTTTACTACAAT	Reverse	SalI	EhRtcB1 epitope tagging and GFP fusion expression and gene silencing	pEhEx-HA-EhRtcB1 (N-term-HA), pEhEx-GFP-EhRtcB1 (N-term-GFP), psAP-2-Gunma-Eh-RcB1-Full
EH-RtcB2-F-StuI	TTTACTAAAGGCCTATGGCTAAAAGTAGAT	Forward	StuI	EhRtcB2 epitope tagging and GFP fusion expression and gene silencing	pEhEx-HA-EhRtcB2 (N-term-HA), pEhEx-GFP-EhRtcB2 (N-term-GFP), psAP-2-Gunma-Eh-RcB2-Full
EH-RtcB2-R-SalI	AGAAAGAAGAGCTCCTAACCTTTAATAACT	Reverse	SalI	EhRtcB2 epitope tagging and GFP fusion expression and gene silencing	pEhEx-HA-EhRtcB2 (N-term-HA), pEhEx-GFP-EhRtcB2 (N-term-GFP), psAP-2-Gunma-Eh-RcB2-Full
EhRtcB-GS-F	GAGCTCCAGCTTTTGTTCCC	Forward	StuI	Gene silencing	psAP-2-Gunma-Eh-RcB1-Short, psAP-2-Gunma-Eh-RcB2-Short
EhRtcB1-GS-R	ACAAGATGAAAATGATGCACCAGGTTG	Reverse	SacI	Gene silencing	psAP-2-Gunma-Eh-RcB1-Short
EhRtcB2-GS-R	TACACAAGAAGGGTAATTATTAGAAATGTC	Reverse	SacI	Gene silencing	psAP-2-Gunma-Eh-RcB2-Short
N-His-EhRtcB1-FWD	CGCGCGGCAGCCATATGTCTTCTGGATATAAACCTGGCAAGAAAAG	Forward	NdeI	EhRtcB1 recombinant protein	pET28a-N-His-EhRtcB1
N-His-EhRtcB1-REV	GGTGGTGGTGCTCGATTACCCTTTTACTACAATTAGTGGCTTTAACTTAAATACAA	Reverse	XhoI	EhRtcB1 recombinant protein	pET28a-N-His-EhRtcB2
N-His-EhRtcB2-FWD	CGCGCGGCAGCCATATGGCTAAAAGTAGATATTCAAGAAAGAATAAAGGAAAGAAA	Forward	NdeI	EhRtcB2 recombinant protein	pET28a-N-His-EhRtcB2
N-His-EhRtcB2-REV	GGTGGTGGTGCTCGACTAACCTTTAATAACTATTAATGGTTTTAAACGAAGAACAATTTTTGA	Reverse	XhoI	EhRtcB2 recombinant protein	pET28a-N-His-EhRtcB2
Eh-Archease-F-NdeI	TATTATTATCATATGTCATTTGAATATTTGGATCATCC	Forward	NdeI	EhArchease recombinant protein	pET15b-EhArchease
Eh-Archease-R-BamHI	AAAAGGATCCAATTATATATCAAGCAATATGTGAATATGT	Reverse	BamHI	EhArchease recombinant protein	pET15b-EhArchease
tRNAIle(UAU) common forward primer	GTAGCACAGTCGGTAGTGCA	Forward		Amplification of both unspliced/spliced form of tRNAIle(UAU)
tRNAIle(UAU) common reverse primer	CCGCGACCCTCGCA	Reverse		Synthesis of cDNA of tRNAIle(UAU), Amplification of both unspliced/spliced form of tRNAIle(UAU)
tRNAIle(UAU) spliced-form-specific primer	GCGACCCTCGCATTATAAGT	Forward		Amplification of both unspliced/spliced form of tRNAIle(UAU)
tRNATyr(GUA) common forward primer	CATAGCTCAGTTGGTAGAGCGG	Forward		Amplification of both unspliced/spliced form of tRNATyr(GUA)
tRNATyr(GUA) common reverse primer	CGAACCAGTGACCTAAGGAA	Reverse		Synthesis of cDNA of tRNATyr(GUA), Amplification of both unspliced/spliced form of tRNATyr(GUA)
tRNAHis(GUG) forward primer	GCTCACATAGTACAGAGGTAGTACATCAG	Forward		Amplification of tRNAHis(GUG)
tRNAHis(GUG) reverse primer	GCTCACACCAGGAATCGAACC	Reverse		Amplification of tRNAHis(GUG)
EhRtcB1-319-338-F	ATGCCAGACGCTCATAGTGG	Forward		qRT-PCR for gene silencing validation of EhRtcB1
EhRtcB1-492-511-R	TTTGAAGTGCGTCTGCAAGC	Reverse		qRT-PCR for gene silencing validation of EhRtcB1
EhRtcB2-307-326-F	ACAGCTAATGCAGCCACTCT	Forward		qRT-PCR for gene silencing validation of EhRtcB2
EhRtcB2-513-532-R	CAGCCAAACGAGCTTTGTGT	Reverse		qRT-PCR for gene silencing validation of EhRtcB2
IletRNA-BamHI-F	catttatatatattggatccGGCCCCGTAGCACAG	Forward	BamHI	Sequencing of tRNAIle(UAU) PCR products
IletRNA-XhoI-R	caactcgagCCGCGACCCTCGCA	Reverse	XhoI	Sequencing of tRNAIle(UAU) PCR products
